# Supplementary material for: Evidence for complex contagion models of social contagion from observational data
Source: PLoS One. 2017 Jul 7;12(7):e0180802. doi: 10.1371/journal.pone.0180802 (PMC5501614; doi:10.1371/journal.pone.0180802)
Supplement: S1 File — Fitted parameter values for complex contagion models. The second sets of parameters, if present, are for two-peak fits. Plain text comma-separated values. (CSV) [file pone.0180802.s001.csv]

trend	beta	dt	eps	i0	mag	r	tau_i	tau_j	tau_r	beta_2	dt_2	eps_2	i0_2	mag_2
241543903	2.07	0.59	1.57	0.038	1.06	2.18	5	2	3	3.28	18.69	0.26	0.003	0.25
batmanning	1.06	-0.35	0.86	0.03	0.95	1.03	5	2	3
bradying	5.29	-2.01	1.32	0.01	0.82	1.82	5	2	2
cat beard	10.03	1.16	2.04	0	1.24	0.66	5	2	2
cat breading	2.29	0.37	1.66	0.02	1.22	1.11	5	2	3
caught me sleeping	1.3	-1.14	1.26	0.034	0.82	1.26	5	2	4	34.53	1.97	5.9	0.004	0.47
dufnering	5	1	2	0.01	0.58	3.57	5	2	2
hadokening	10.15	1.85	2.59	0.01	1.26	1.11	5	2	2
horsemanning	2.29	0	0.1	0.01	0.7	3.12	5	2	1
leisure diving	9.99	1.76	0.31	0	0.83	1.3	5	2	3
lying down game	5	0.06	2.05	0.01	1.26	2.21	5	2	2
lynndie england	10.32	1.51	3.08	0.01	1.17	1.69	5	2	2
mamming	5.58	0.37	2	0.01	1.3	1.12	5	2	2
owling	1.03	0	1.15	0.04	1.5	0.52	5	2	2
people eating money	12.83	2.32	0.12	1	0.4	4.53	5	2	2	14.27	16.82	0.22	0.534	0.33
perfect splits	40.55	1.36	4.22	0	0.63	3.1	5	2	3
planking	9.4	1.76	2.86	0.009	1.2	1.36	5	2	2	10.26	7.42	0.2	0.09	0.56
playing dead	2.24	-5.79	1.54	0.017	1.03	1.34	5	2	6	15209.28	-43.24	201.36	0	18.77
pottering	279943.34	2.57	45.66	1	5.95	27.39	5	2	3	7373.53	5.9	5611.87	1	5.83
skywalking	5.08	-2.43	0.71	0.003	0.88	4.95	5	2	3	1.82	8.27	1.17	0.017	0.62
sleeveface	2.88	-0.35	2.1	0.02	1.67	3.62	5	2	2
sneaky hat	30.5	1.66	3.47	0	1.05	1.2	5	2	2
stocking planking	4.81	0	0.2	0	0.81	3.22	5	2	1
teapotting	10.32	0.83	2.19	0	1.37	3.54	5	2	2
tebowing	2.24	-3.88	1.54	0.017	1.15	2.84	5	2	2	80.81	5.15	7.95	0.003	0.98
vadering	10.23	1.98	0.79	0.01	1.12	1.1	5	2	2
