# Supplementary material for: Evidence for complex contagion models of social contagion from observational data
Source: PLoS One. 2017 Jul 7;12(7):e0180802. doi: 10.1371/journal.pone.0180802 (PMC5501614; doi:10.1371/journal.pone.0180802)
Supplement: S2 File — Fitted parameter values for simple contagion models. The second sets of parameters, if present, are for two-peak fits. Plain text comma-separated values. (CSV) [file pone.0180802.s002.csv]

trend	betaj	betai	dt	eps	gamma	i0	mag	r	betaj_2	betai_2	dt_2	eps_2	gamma_2	i0_2	mag_2
241543903	6.517821629	196.3414459	-0.614265216	0.11920167	10.76671398	2.58E-06	0.484611566	3.44620844	4.020076247	3236.274511	22.70650702	0.078532547	44.89492652	0.000532077	0.289360628
batmanning	2.917248649	25.35399209	-0.876513317	0.082793925	11.63339278	0.003729643	0.413140419	2.509146438
bradying	1.322739626	3.018710067	-1.935622775	2.251622806	0.04592907	0.005749804	0.13528067	6.621157169
cat beard	20.14494277	2.882096647	1.28149587	0.077308964	9.954888222	2.05E-11	0.286416883	6.102059083
cat breading	0.753449581	1.431551166	-4.678238106	0.793381419	0.039251612	0.005296409	0.260833669	4.957723804
caught me sleeping	9.57E-15	7.997936846	-0.250499968	1.389267301	2.654091376	0.055973849	1.985428189	1.259563147	465.7335805	0.001805659	2.562562563	0.025806519	7.57087138	0.887353536	0.260967328
dufnering	6.75E-14	19.19045436	-4.050296597	1.606963869	0.038316987	0.620758378	0.109947357	8.784700589
hadokening	6.510779818	10.10714526	1.099438079	11.09487093	0.122714695	0.000540489	0.374990524	2.429522215
horsemanning	3.232403817	82.83772483	0.765030125	0.090916077	2.670783585	0.000858429	0.743914743	2.972798755
leisure diving	6.538672306	10.90803257	1.150707021	8.968682777	0.095650678	1.47E-06	0.587018225	2.338482042
lying down game	1.542681364	0.000149915	-3.441535482	0.024041361	4.28025731	0.009347286	0.143525943	6.397200639
lynndie england	19.84127174	2.742577749	1.334585842	0.052600534	7.00910074	0.000319474	0.183509958	5.919838653
mamming	27.88234985	6.979563885	2.5	6.080441043	0.314568482	0.180248521	0.841452694	2.376241671
owling	2.476316048	11.94789517	-1.107727453	0.104565768	7.884000732	0.003055805	0.505590228	2.398003798
people eating money	16.32795528	328.414383	2.189752661	0.096830713	5.88163613	0.000245995	0.456434379	4.348525908	23.78964383	42.72046571	17.25157154	0.127274138	7.503695551	6.37E-12	0.359204818
perfect splits	0.959438952	7.895461252	-7.928456098	0.021923351	0.000194648	0.000139164	0.065441192	6.628750552
planking	9.928869902	313.7323069	2.0782603	0.181169961	19.95141469	0.001296856	0.526047329	1.924226932	40.2450957	13048.61855	7.39848593	0.083193446	414.0163792	1.14E-08	0.458280701
playing dead	9.900219564	265.6328243	2.106691175	1.085791459	3.833411791	6.82E-11	0.994206192	1.25217527	4.50E+93	4.50E+92	-2.765388938	4.29E-30	11.82920847	1	0.415712905
pottering	2.56E+46	1.13E+32	-4.928860897	0.032264172	39.80341918	1	0.143344062	1.85860877	97194.08474	9.042270699	2.981424906	9.493395222	6.857645761	0.996546855	3.815283304
skywalking	3.230278618	8.617554922	-7.45E-06	0.279753295	3.221753469	0.00490794	0.926520778	7.021704342	1.820741716	96.38801212	9.209209209	0.025207712	1.635901703	0.024024726	0.20270052
sleeveface	2.862541633	22.77446898	-0.800058333	0.069175784	5.868235778	0.00754572	0.354994625	6.887868645
sneaky hat	4.363569321	12.98568678	0.629215162	7.14029888	0.055621946	5.47E-05	0.174912398	6.110450376
stocking planking	20.73009126	1.269655412	1.449497553	0.155731864	3.386927638	0.000327172	0.840821049	3.114470373
teapotting	11.05670145	58.08192471	1.634507092	0.082100639	10.62010898	7.14E-06	0.301414284	4.827240165
tebowing	5.283385577	23.41521271	-12.79195908	0.051850927	413.8787619	0.000957315	0.549292899	4.048938008	125.0880349	0.566527973	5.976442935	4.314253019	2.374334629	0.998088783	1.708780657
vadering	21.07509519	3.353307752	1.398717924	0.122637598	7.679767489	2.92E-05	0.553907341	2.270986419
